# Supplementary material for: Amaranth Supplementation Improves Hepatic Lipid Dysmetabolism and Modulates Gut Microbiota in Mice Fed a High-Fat Diet
Source: Foods. 2021 Jun 1;10(6):1259. doi: 10.3390/foods10061259 (PMC8229566; doi:10.3390/foods10061259)
Supplement: Supplementary file 1 [file foods-10-01259-s001.zip]

Archive with 1 entries (1 files):
- foods-1201164-supplementary.pdf
